# Supplementary material for: Initial Evidence for Adaptive Selection on the NADH Subunit Two of Freshwater Dolphins by Analyses of Mitochondrial Genomes
Source: PLoS One. 2015 May 6;10(5):e0123543. doi: 10.1371/journal.pone.0123543 (PMC4422622; doi:10.1371/journal.pone.0123543)
Supplement: S1 Table — (XLSX) [file pone.0123543.s003.xlsx]

## Sheet: Sheet1
ACCN	Species name	Genomic region
AJ554059	Inia geoffrensis	mitogenome
AJ554062	Monodon monoceros	mitogenome
AJ554063	Phocoena phocoena	mitogenome
EU557091	Sousa chinensis	mitogenome
EU557092	Tursiops aduncus	mitogenome
EU557093	Tursiops truncatus	mitogenome
EU557095	Grampus griseus	mitogenome
EU557096	Stenella attenuata	mitogenome
EU557097	Stenella coeruleoalba	mitogenome
EU557097.1	Stenella coeruleoalba	mitogenome
GU187211	Orcinus orca	mitogenome
GU187216	Orcinus orca	mitogenome
GU187218	Orcinus orca	mitogenome
HM060332	Pseudorca crassidens	mitogenome
HM060333	Globicephala macrorhynchus	mitogenome
HM060334	Globicephala melas	mitogenome
JF289177	Orcaella brevirostris	mitogenome
JF339982	Steno bredanensis	mitogenome
JN632624	Cephalorhynchus heavisidii	mitogenome
NC012051	Stenella attenuata	mitogenome
NC012053	Stenella coeruleoalba	mitogenome
NC012057	Sousa chinensis	mitogenome
NC012058	Tursiops aduncus	mitogenome
NC012059	Tursiops truncatus	mitogenome
NC012062	Grampus griseus	mitogenome
NC019577	Pseudor cacrassidens	mitogenome
NC019578	Globicephala macrorhynchus	mitogenome
NC019590	Orcaella brevirostris	mitogenome
EF027022.1	Sotalia fluviatilis	ND2
EF027020.1	Sotalia fluviatilis	ND2
EF027023.1	Sotalia fluviatilis	ND2
EF027021.1	Sotalia fluviatilis	ND2
EF027018.1	Sotalia guianensis	ND2
EF027016.1	Sotalia guianensis	ND2
EF027014.1	Sotalia guianensis	ND2
EF027019.1	Sotalia guianensis	ND2
EF027017.1	Sotalia guianensis	ND2
EF027015.1	Sotalia guianensis	ND2
EF027013.1	Steno bredanensis	ND2
NC_019590	Orcaella brevirostris	ND2
JF289177	Orcaella brevirostris	ND2
NC_019577	Pseudorca crassidens	ND2
HM060332	Pseudorca crassidens	ND2
NC_019578	Globicephala macrorhynchus	ND2
HM060333	Globicephala macrorhynchus	ND2
HM060334	Globicephala melas	ND2
NC_012062	Grampus griseus	ND2
EU557095	Grampus griseus	ND2
GU187218	Orcinus orca	ND2
GU187216	Orcinus orca	ND2
GU187211	Orcinus orca	ND2
JN632624	Cephalorhynchus heavisidii	ND2
NC_012059	Tursiops truncatus	ND2
EU557093	Tursiops truncatus	ND2
NC_012051	Stenella attenuata	ND2
EU557096	Stenella attenuata	ND2
NC_012057	Sousa chinensis	ND2
EU557091	Sousa chinensis	ND2
NC_012058	Tursiops aduncus	ND2
