# Supplementary material for: Initial Evidence for Adaptive Selection on the NADH Subunit Two of Freshwater Dolphins by Analyses of Mitochondrial Genomes
Source: PLoS One. 2015 May 6;10(5):e0123543. doi: 10.1371/journal.pone.0123543 (PMC4422622; doi:10.1371/journal.pone.0123543)
Supplement: S2 Table — The model names match those of Table 2. (XLSX) [file pone.0123543.s004.xlsx]

## Sheet: Sheet1
Model	Shared parameters
SINGLE RATE	Estimated global dN/dS
1	dN/dS = 1, and Proportions of sites that deviate from dN/dS = 1
2	Two discrete dN/dS categories, Proportion of sites in each category
3	Discrete dN/dS categories, Proportion of sites with dN/dS > 1, and 2 site rates
4	Discrete dN/dS categories, and 4 site rates
5	dN/dS has a gamma distribution with alpha and gamma parameters, global dN/dS, and three site rates
6	dN/dS is described by two gamma distributions with a single beta and two alpha parameters, Proportion of sites with dN/dS > 1
7	dN/dS has a gamma distribution with 3 site rates
8	dN/dS is described by two gamma distributions with a single alpha and two beta parameters, Proportion of sites with dN/dS > 1
9	dN/dS is described by two gamma distributions with different alpha and beta parameters
10	dN/dS is described by a mixture of gamma and a beta distributions, proportion of sites with dN/dS > 1
11	dN/dS is described by a gamma and a normal distribution, proportion of sites with dN/dS > 1
12	dN/dS is described by two normal distributions with the same mean and different standard deviations
13	dN/dS is desribed by three normal distributions
14	dN/dS is described by a mixture of gamma and beta distributions
15	dN/dS is described by a beta distribution and a category of dN/dS=1
